# Supplementary material for: Glycogen Synthase Kinase 3 Is Essential for Intestinal Cell Niche and Digestive Function
Source: Biology (Basel). 2025 Nov 5;14(11):1551. doi: 10.3390/biology14111551 (PMC12650756; doi:10.3390/biology14111551)
Supplement: Supplementary file 1 [file biology-14-01551-s001.zip]

Archive with 1 entries (1 files):
- biology-3929776-supplementary.pdf
